# Supplementary material for: Expression and Functionality of Connexin-Based Channels in Human Liver Cancer Cell Lines
Source: Int J Mol Sci. 2021 Nov 10;22(22):12187. doi: 10.3390/ijms222212187 (PMC8623148; doi:10.3390/ijms222212187)
Supplement: Supplementary file 1 [file ijms-22-12187-s001.zip]

Archive with 1 entries (1 files):
- ijms-1428828-supplementary.pdf
